# Supplementary material for: Sentinel Lymph Node Gene Expression Signature Predicts Recurrence-Free Survival in Cutaneous Melanoma
Source: Cancers (Basel). 2022 Oct 11;14(20):4973. doi: 10.3390/cancers14204973 (PMC9599365; doi:10.3390/cancers14204973)
Supplement: Supplementary file 1 [file cancers-14-04973-s001.zip]

Archive with 1 entries (1 files):
- cancers-1960563-supplementary.pdf
